# Supplementary material for: Genome‐Wide Analyses of Phosphate Transporters in Wild Rice (Oryza brachyantha) Revealed Their Evolution and Regulatory Roles in Phosphate Homeostasis
Source: Food Sci Nutr. 2025 Jul 2;13(7):e70561. doi: 10.1002/fsn3.70561 (PMC12222006; doi:10.1002/fsn3.70561)
Supplement: Supplementary file 1 — Table S1. Information on the ObPT primers used in qRT‐PCR assays. Table S2. Gene names and locus IDs of all phosphate transporter genes used in phylogenetic analysis. Table S3. Detailed properties of phosphate transporters identified from the Oryza brachyantha genome. Table S4. Comparisons of the substitution rates among homologous phosphate transporter (PT) genes within the O. brachyantha genome. Table S5. Amino acid sequence identity and similarity between all the phosphate transporter (PT) proteins of O. sativa and those of O. brachyantha. Table S6. Comparisons of the substitution rates of homologous phosphate transporter (PT) genes between the O. brachyantha and O. sativa genomes. [file FSN3-13-e70561-s001.xlsx]

## Sheet: Table S1
Table S1. Information on the ObPT primers used in qRT-PCR assays.
Clade	Gene name	Gene ID	Forward primer(5′⟶3′)	Reverse primer (5′⟶3′)	Amplicon length (bp)
PHT1	ObPHT1;2	Ob03G000312	ATCGACATCGTCGGAAGGTTCTGG	TGAACACGGTCATCATGGCGAAG	61
	ObPHT1;3	Ob10G000666	TTACAAGCCCGGCATTGGCATC	ATGAGCATGCCGAGGAAGTTGG	72
	ObPHT1;4	Ob04G000209	TGCAACGTCATCGGGTTCTTC	CAGTCCGGTGATCGCTCGTC	124
	ObPHT1;5	Ob04G000208	CCGGAGTCGAAGGGGAAGTC	TCCGCTGTCAGGTACGGT	99
	ObPHT1;7	Ob03G000231	TCAAGATTACGGCGGAGCAG	TCTGGAACAGGTTCTGCGAG	183
	ObPHT1;9	Ob06G000923	GGCATGATGTACTCGCTGTTCGT	CTCTCGTTCTCCTCCAGCGAC	110
	ObPHT1;10	Ob06G000924	TCACATTCTTCTCCGCCAACC	GCGGCATGGCCCTTTGATG	177
	ObPHT1;12	Ob03G000311	TCATAGGAGCGTTCGGTTTCCTC	AGAGGAAGCCAAGAAGGTTGCAC	135
	ObPHT1;13	Ob04G000211	TGGAAGCCATAGAACCTCTGA	GCCATTGCCAGCCATTGTTT	143
PHT2	ObPHT2;1	Ob02G001466	TTTGATGGGTGCTGCAGTCTCG	TTGGTGCGCTGTATACAAACCTG	68
PHT3	ObPHT3;1	Ob02G002229	ACTCTTACGGGTGCTCAATGGG	TAACACCGCCAGTCGTTGGAAG	76
	ObPHT3;2	Ob03G000931	ATGCCGAGAAGTGGAAGACC	TTTGCACCCGAACCTTCACA	108
	ObPHT3;3	Ob04G000851	AGTTGGCGATGCTGTGAAGAAAC	CCGATCATCAGGATACGCAAAGGG	80
	ObPHT3;4	Ob09G000695	TTTGGGGACTCTTCACTCGC	GCAAGTTCTCCGATTGGCAC	166
	ObPHT3;5	Ob09G001116	AATCACTCTTGTTGGGCCTGTC	TCGTTGGCAGTCCAGTCAATATC	80
PHT4	ObPHT4;1	Ob01G000885	ACATGGGCAAGAAAGGCGTA	CCTCCTGTGCTTTGACTGGT	92
	ObPHT4;2	Ob05G001213	GCACTTGTTCGGAAGATCATGCAG	AGCAAAGCAGTGACACACCTG	91
	ObPHT4;3	Ob01G002592	TGCTGGAGTGTTACATGGAATGTC	CGGAAAGAACCCATGCGATCAAC	102
	ObPHT4;4	Ob09G001198	TTTATGCATTCGGGTCCCTTGG	GGGAGCTGTGTGCCTTTCTTTG	66
	ObPHT4;5	Ob09G001126	TCCAGCTTCGCATTGTCAGGTC	AGCCTGTCAGTGCAACACCAAC	130
	ObPHT4;6	Ob11G000407	ATCCACCTCGCACTGATCTTCC	TGCAACAACTCCTCCAGCTTGC	74
SPX-EXS	ObPHO1;1	Ob01G000059	TCGTCGAGCTCTACAAAGGACTC	AAGCCATCATGTTCAGGTTCCG	63
	ObPHO1;2	Ob02G002414	ACAGCAGCCCAGAAACACACAC	AAAGTGCCCGTGAACAAACCTACG	60
	ObPHO1;3	Ob06G000976	GGAGCTTAAACATGATGGCGTTTG	TGTGCTTCCTTTGCTGTAACCTTG	70
SPX-MFS	ObSPX-MFS1	Ob04G001397	TGTCGGCTCTCATCACATTCGTG	GCAACGACAGGTTCACTCCTTC	60
	ObSPX-MFS2	Ob02G001835	ACCGTCGTCTGATTCATGTCAC	GCCGGTTTATGCGAGTCTTCAG	150
	ObSPX-MFS3	Ob06G000145	GTGCAGTGGCGATATTTCTAGCG	ACACCATCAATAGTTGCCTGTCC	111
	ObSPX-MFS4	Ob09G000977	AGCGTCAGGGAAGCTATCTGAAC	TCGGATCCTTTGGGATGGACAG	66
VPE	ObVPE1	Ob04G001317	ATTCCTGGTGTTGCTCCGTT	CCGATAGCTGTGTGGCTGAT	104
	ObVPE2	Ob08G000289	GTTGCACCCTTTGCTCTGTG	GATAAGCTGCCAGCCAAAGC	134
SPDT	ObSPDT	Ob06G000218	CATCATCCTCGACATGAGTGCTG	TTGTACAGCCTCTCCGTCACTG	144
Reference	ObEF1⍺	OB03G15790	AGCATGCCCTTCTTGCTTTC	CGGGCCTTGGAGTACTTAGG	94

## Sheet: Table 2
Table S2. Gene names and locus IDs of all phosphate transporter genes used in phylogenetic analysis.
Clade	Arabidopsis thaliana		Oryza sativa		Oryza brachyantha
	Gene name	Locus ID	Gene name	Locus ID	Gene name	Locus ID
PHT1	AtPHT1;1	At5g43350	OsPHT1;1	Os03g0150600
	AtPHT1;2	At5g43370	OsPHT1;2	Os03g0150800	ObPHT1;2	Ob03G000312
	AtPHT1;3	At5g43360	OsPHT1;3	Os10g0444600	ObPHT1;3	Ob10G000666
	AtPHT1;4	At2g38940	OsPHT1;4	Os04g0186400	ObPHT1;4	Ob04G000209
	AtPHT1;5	At2g32830	OsPHT1;5	Os04g0185600	ObPHT1;5	Ob04G000208
	AtPHT1;6	At5g43340	OsPHT1;6	Os08g0564000
	AtPHT1;7	At3g54700	OsPHT1;7	Os03g0136400	ObPHT1;7	Ob03G000231
	AtPHT1;8	At1g20860	OsPHT1;8	Os10g0444700
	AtPHT1;9	At1g76430	OsPHT1;9	Os06g0324800	ObPHT1;9	Ob06G000923
			OsPHT1;10	Os06g0325200	ObPHT1;10	Ob06G000924
			OsPHT1;11	Os01g0657100
			OsPHT1;12	Os03g0150500	ObPHT1;12	Ob03G000311
			OsPHT1;13	Os04g0186800	ObPHT1;13	Ob04G000211
PHT2	AtPHT2;1	At3g26570	OsPHT2;1	Os02g0593500	ObPHT2;1	Ob02G001466
PHT3	AtPHT3;1	At5g14040	OsPHT3;1	Os02g0767500	ObPHT3;1	Ob02G002229
	AtPHT3;2	At3g48850	OsPHT3;2	Os03g0263400	ObPHT3;2	Ob03G000931
	AtPHT3;3	At2g17270	OsPHT3;3	Os04g0448800	ObPHT3;3	Ob04G000851
			OsPHT3;4	Os06g0210500
			OsPHT3;5	Os09g0454600	ObPHT3;5	Ob09G000695
			OsPHT3;6	Os09g0554000	ObPHT3;6	Ob09G001116
PHT4	AtPHT4;1	At2g29650	OsPHT4;1	Os01g0279700	ObPHT4;1	Ob01G000885
	AtPHT4;2	At2g38060	OsPHT4;2	Os05g0451100	ObPHT4;2	Ob05G001213
	AtPHT4;3	At3g46980	OsPHT4;3	Os01g0852200	ObPHT4;3	Ob01G002592
	AtPHT4;4	At4g00370	OsPHT4;4	Os09g0570400	ObPHT4;4	Ob09G001198
	AtPHT4;5	At5g20380	OsPHT4;5	Os09g0556400	ObPHT4;5	Ob09G001126
	AtPHT4;6	At5g44370	OsPHT4;6-1	Os11g0186800	ObPHT4;6	Ob11G000407
			OsPHT4;6-2	Os12g0180100
SPX-EXS	AtPHO1	At3g23430	OsPHO1;1	Os01g0110100	ObPHO1;1	Ob01G000059
	AtPHO1;H1	At1g68740	OsPHO1;2	Os02g0809800	ObPHO1;2	Ob02G002414
			OsPHO1;3	Os06g0493600	ObPHO1;3	Ob06G000976
SPX-MFS	AtSPX-MFS1	AT1G63010	OsSPX-MFS1	Os04g0573000	ObSPX-MFS1	Ob04G001397
	AtSPX-MFS2	AT4G11810	OsSPX-MFS2	Os02g0678200	ObSPX-MFS2	Ob02G001835
	AtSPX-MFS3	AT4G22990	OsSPX-MFS3	Os06g0129400	ObSPX-MFS3	Ob06G000145
			OsSPX-MFS4	Os09g0521800	ObSPX-MFS4	Ob09G000977
VPE	AtVPE1	At3g47420	OsVPE1	Os04g0555300	ObVPE1	Ob04G001317
	AtVPE2	AT4G25220	OsVPE2	Os08g0156600	ObVPE2	Ob08G000289
	AtVPE3	At1G30560
SPDT	AtSPDT	AT3G15990	OsSPDT	Os06g0143700	ObSPDT	Ob06G000218

## Sheet: Table S3
Table S3. Detailed properties of phosphate transporters identified from the Oryza brachyantha genome.
Clade	Protein name	Gene ID	Gene position	Transcript ID	Number of amino acids	Isoelectric point	MW (kDa)	TMS	Subcellular location prediction
PHT1	ObPHT1;2	Ob03G000312	Chr03:2362675-2375057	Ob03G000312.1	769	8.93	84.7	18	Cell membrane
	ObPHT1;3	Ob10G000666	Chr10:10611962-10613608	Ob10G000666.1	510	8.94	55.4	12	Cell membrane
	ObPHT1;4	Ob04G000209	Chr04:2644524-2646131	Ob04G000209.1	535	8.48	58.7	12	Cell membrane
	ObPHT1;5	Ob04G000208	Chr04:2626382-2628010	Ob04G000208.1	542	8.48	59.3	12	Cell membrane
	ObPHT1;7	Ob03G000231	Chr03:1689833-1691401	Ob03G000231.1	522	8.63	56.4	12	Cell membrane
	ObPHT1;9	Ob06G000923	Chr06:8123817-8126181	Ob06G000923.1	571	8.77	70	12	Cell membrane
	ObPHT1;10	Ob06G000924	Chr06:8128902-8131501	Ob06G000924.1	574	8.97	61.5	12	Cell membrane
	ObPHT1;12	Ob03G000311	Chr03:2357331-2358944	Ob03G000311.1	537	8.8	58.4	12	Cell membrane
	ObPHT1;13	Ob04G000211	Chr04:2669743-2671966	Ob04G000211.1	556	8.75	61.1	13	Cell membrane
PHT2	ObPHT2;1	Ob02G001466	Chr02:17078510-17082085	Ob02G001466.1	569	9.57	59	13	Chloroplast
PHT3	ObPHT3;1	Ob02G002229	Chr02:24589392-24593491	Ob02G002229.1	365	9.3	38.6	8	Mitochondrion
	ObPHT3;2	Ob03G000931	Chr03:7359777-7363015	Ob03G000931.1	373	8.77	39.9	6	Mitochondrion
	ObPHT3;3	Ob04G000851	Chr04:11588533-11592698	Ob04G000851.1	361	9.18	37.9	5	Mitochondrion
	ObPHT3;5	Ob09G000695	Chr09:10745841-10749027	Ob09G000695.1	351	8.87	37	3	Mitochondrion
	ObPHT3;6	Ob09G001116	Chr09:14675729-14681709	Ob09G001116.1	392	9.47	42.6	5	Mitochondrion
PHT4	ObPHT4;1	Ob01G000885	Chr01:7711502-7716397	Ob01G000885.1	544	8.85	58	11	Cell membrane
	ObPHT4;2	Ob05G001213	Chr05:14519729-14524477	Ob05G001213.2	532	9.49	55.9	12	Cell membrane
	ObPHT4;3	Ob01G002592	Chr01:28115344-28119073	Ob01G002592.1	520	10.42	55.9	11	Cell membrane
	ObPHT4;4	Ob09G001198	Chr09:15346697-15360363	Ob09G001198.4	656	9.26	72.3	11	Cell membrane
	ObPHT4;5	Ob09G001126	Chr09:14799973-14806698	Ob09G001126.2	506	5.96	54.2	10	Cell membrane
	ObPHT4;6	Ob11G000407	Chr11:3146809-3148053	Ob11G000407.1	414	9.71	44.9	11	Cell membrane
SPX-EXS	ObPHO1;1	Ob01G000059	Chr01:493343-499546	Ob01G000059.1	793	9.24	91.1	5	Cell membrane
	ObPHO1;2	Ob02G002414	Chr02:26404452-26414085	Ob02G002414.1	806	9.52	90.6	7	Cell membrane
	ObPHO1;3	Ob06G000976	Chr06:8970708-8976056	Ob06G000976.1	897	9.11	101.6	7	Cell membrane, Vacuole
SPX-MFS	ObSPX-MFS1	Ob04G001397	Chr04:16692010-16699734	Ob04G001397.1	838	6.18	93	11	Cell membrane, Vacuole
	ObSPX-MFS2	Ob02G001835	Chr02:20821203-20827334	Ob02G001835.1	707	5.71	79	10	Vacuole
	ObSPX-MFS3	Ob06G000145	Chr06:950172-957223	Ob06G000145.2	760	8.78	84.5	12	Cell membrane, Vacuole
	ObSPX-MFS4	Ob09G000977	Chr09:13403693-13406382	Ob09G000977.1	638	4.86	68.7	10	Vacuole
VPE	ObVPE1	Ob04G001317	Chr04:15768175-15772954	Ob04G001317.1	522	8.7	56.2	12	Cell membrane
	ObVPE2	Ob08G000289	Chr08:2243395-2246789	Ob08G000289.1	499	7.69	53.5	12	Cell membrane
SPDT	ObSPDT	Ob06G000218	Chr06:1488456-1493724	Ob06G000218.1	690	9.35	74.3	12	Cell membrane

## Sheet: Table S4
Table S4. Comparisons of the substitution rates among homologous phosphate transporter (PT) genes within the O. brachyantha genome.
ObPT_Seq1	ObPT_Locus1	ObPT_Seq2	ObPT_Locus2	Ka	Ks	Ka/Ks	EffectiveLen	AverageS-sites	AverageN-sites	cN	cS	pN	pS
ObPHT1;3	Ob10G000666	ObPHT1;12	Ob03G000311	0.166188	0.426676	0.389495	1524	384.667	1139.33	169.833	125.167	0.149064	0.32539
ObPHT3;1	Ob02G002229	ObPHT3;5	Ob09G000695	0.166651	1.90619	0.0874259	1017	258.583	758.417	113.333	178.667	0.149434	0.690944
ObPHT4;2	Ob05G001213	ObPHT4;3	Ob01G002592	0.437168	2.09927	0.208248	1470	383.333	1086.67	360	270	0.331288	0.704348
ObSPX-MFS1	Ob04G001397	ObSPX-MFS2	Ob02G001835	0.138976	1.08544	0.128037	2076	507.333	1568.67	199	291	0.126859	0.573587
ObSPX-MFS1	Ob04G001397	ObSPX-MFS4	Ob09G000977	0.290323	2.50343	0.11597	1809	469.333	1339.67	322.5	339.5	0.240732	0.723366

## Sheet: Table S5
Table S5. Amino acid sequence identity and similarity between all the phosphate transporter (PT) proteins of O. sativa and those of O. brachyantha.
Identity (%)	OsPHT1;1	OsPHT1;2	OsPHT1;3	OsPHT1;4	OsPHT1;5	OsPHT1;6	OsPHT1;7	OsPHT1;8	OsPHT1;9	OsPHT1;10	OsPHT1;11	osPHT1;12	OsPHT1;13	OsPHT2;1	OsPHT3;1	OsPHT3;2	OsPHT3;3	OsPHT3;4	OsPHT3;5	OsPHT3;6	OsPHT4;1	OsPHT4;2	OsPHT4;3	OsPHT4;4	OsPHT4;5	OsPHT4;6-1	OsPHT4;6-2	OsPHO1-1	OsPHO1-2	OsPHO1-3	OsSPX-MFS1	OsSPX-MFS2	OsSPX-MFS3	OsSPX-MFS4	OsVPE1	OsVPE2	OsSPDT	Minimum within PHT family	Maxmum within other PT families
ObPHT1;2	82.35	88.82	80.98	68.4	65.87	67.97	67.87	71.9	45.7	47.46	53.51	68.39	60.03	9.79	10.59	9.59	8.05	9.51	10.02	10.43	11.34	11.21	11.56	10.49	9.97	13.31	12.07	5.07	4.81	5.33	6.46	6.31	7.3	6.37	11.81	14.22	4.92	8.05	14.22
ObPHT1;3	87.05	84.7	92.15	75.09	73.33	72.74	72.35	79.6	52.15	51.96	59.41	74.31	60.82	10.19	9.23	8.11	7.22	8.69	8.59	9.34	11.37	11.56	12.35	12.35	9.97	13.08	11.61	7.45	8.03	7.64	9.01	9.01	10.58	8.82	12.35	15.23	5.49	7.22	15.23
ObPHT1;4	73.81	71.21	74.33	93.27	86.35	71.34	70.91	77.38	49.34	49.34	57.19	72.33	64.96	9.71	10.05	8.85	8.33	9.51	8.59	10.98	11.15	11.77	12.52	11.58	8.91	13.55	12.75	7.85	7.66	7.85	8.03	8.22	9.53	8.78	12.75	14.82	6.35	8.33	14.82
ObPHT1;5	71.34	70.26	72.81	87.36	93.54	71.91	70.34	75.04	49.07	49.07	56.27	72.08	62.4	9.4	10.86	9.59	8.88	10.32	9.16	10.98	10.58	11.4	11.94	11.25	8.91	13.55	12.07	8.11	7.56	7.38	8.3	8.48	9.77	8.85	13.5	15.03	6.82	8.88	15.03
ObPHT1;7	70.68	71.83	70.11	72.98	72.41	77.77	94.06	76.81	50.95	50.76	57.27	72.79	58.26	9.77	8.69	8.11	8.33	8.96	8.3	8.24	10.34	10.53	12.33	11.3	9.12	11.68	9.56	8.23	9	8.62	8.42	7.85	9	9	13.79	15.03	5.74	8.11	15.03
ObPHT1;9	50.47	48.48	50.95	47.58	47.99	47.37	49.61	48.61	88.09	87.5	42.88	46.76	48.42	9.28	11.41	9.96	10	11.95	9.45	10.43	10.58	11.02	11.17	10.5	8.7	12.61	11.61	6.83	8.05	7	7.18	7.53	8.05	7.35	13.5	14.62	7.35	8.7	14.62
ObPHT1;10	50.47	50.18	51.52	48.69	48.54	48.5	51.33	49.35	84.32	88.58	44.68	47.87	49.4	8.74	11.95	11.8	11.11	11.41	10.88	10.98	10.58	10.65	10.59	9.93	8.06	13.08	11.61	7.31	8.18	7.14	8.71	8.71	8.53	7.31	13.32	14.22	7.31	8.06	14.22
ObPHT1;12	73.05	73.67	74.33	72.99	72.25	73.22	73.57	82.49	50.27	50.09	56.79	93.48	60.82	10.98	11.14	9.96	9.44	10.32	10.88	11.53	10.58	11.58	12.13	11.35	8.7	13.31	11.61	7.26	6.7	6.89	8.37	8.37	9.68	8.56	13.5	15.63	6.33	8.7	15.63
ObPHT1;13	57.49	55.87	58.36	59.29	58.39	56.17	55.32	57.11	44.06	44.74	46.84	54.71	76.77	9.35	8.96	8.85	7.77	9.51	8.88	10.98	12.28	11.77	10.59	11.33	8.7	14.01	12.75	6.83	8.27	7.55	10.61	10.25	10.43	9.35	10.88	12.82	5.93	7.77	12.82
ObPHT2;1	10.24	9.65	10.64	9.47	9.12	9.17	10.07	10.53	8.96	9.42	10.45	11.09	9.05	96.83	6.79	5.53	5.55	7.33	7.73	9.89	9.82	9.53	9.24	9.13	9.76	9.81	10.02	6.15	8.26	6.85	7.2	7.2	7.73	6.5	7.69	8.01	7.38	5.53	8.26
ObPHT3;1	9.58	9.86	10.13	10.41	10.13	8.49	9.31	10.13	11.5	11.23	9.04	11.5	8.76	6.84	97.8	70.47	80.27	89.86	70.48	50	8.49	9.86	7.12	7.67	5.47	8.21	8.76	6.02	7.39	5.47	9.04	9.04	8.21	8.76	9.31	9.31	14.52	5.47	14.52
ObPHT3;2	7.23	7.5	7.5	8.31	8.57	6.7	7.5	7.77	8.84	8.31	8.57	8.31	7.23	6.16	64.67	92.25	65.83	64.67	60.45	47.8	8.84	8.31	6.7	7.23	5.09	8.04	8.04	7.5	6.43	6.43	9.11	8.84	9.38	9.38	9.11	8.84	12.33	5.09	12.33
ObPHT3;3	9.41	9.14	9.97	11.35	10.8	9.14	9.69	9.97	11.35	11.63	9.41	10.8	8.03	7.2	79.77	70.11	88.05	77.56	69.62	46.15	8.58	9.97	8.31	7.47	6.37	9.69	9.97	5.81	6.64	5.81	9.41	9.69	9.14	9.41	9.41	8.86	16.34	6.37	16.34
ObPHT3;5	9.11	9.11	9.68	9.11	9.11	7.4	8.83	9.97	10.25	10.25	7.97	11.11	8.26	8.26	72.64	65.31	71.22	70.94	94.55	47.25	9.4	9.68	7.4	8.54	4.55	9.4	8.54	5.41	7.12	5.41	8.83	9.4	8.83	9.11	10.25	9.4	15.09	4.55	15.09
ObPHT3;6	7.9	7.9	8.41	8.41	8.41	8.16	9.18	9.43	9.94	10.2	8.41	8.92	9.18	6.63	42.39	45.75	42.77	43.2	44.41	93.95	10.2	9.18	9.43	9.43	3.82	8.92	8.92	4.84	7.39	5.35	8.67	8.16	8.16	7.65	8.92	7.14	12.75	3.82	12.75
ObPHT4;1	11.95	10.98	11.21	11.33	10.66	11.98	10.83	11.09	10.47	11.39	9.37	10.35	11.61	9.19	8.69	9.22	9.72	9.23	10.02	8.79	92.43	32.52	34.1	68.01	27.81	36.68	35.76	5.69	5.69	7.72	5.69	5.69	6.06	5.69	7.12	8.01	7.9	8.69	8.01
ObPHT4;2	10.62	10.98	11.02	11.33	11.62	11.42	11.21	10.72	11.25	10.7	10.7	10.53	12.99	9.4	9.78	8.11	9.44	9.78	8.88	8.79	32.32	93.83	46.43	31.18	23.35	27.33	27.33	5.53	7.01	7.74	6.64	6.27	6.82	6.27	6.94	8.01	6.82	8.11	8.01
ObPHT4;3	12.3	11.53	11.73	12.3	12.11	12.11	12.69	12.69	11.34	10.57	12.11	11.53	11.61	9.03	7.06	8.11	6.94	6.79	7.16	8.79	35.19	45.96	93.83	34.03	23.56	27.8	26.87	6.34	5.38	6.34	7.3	6.92	7.11	6.73	7.11	8.61	7.88	6.79	8.61
ObPHT4;4	11.95	11.55	11.59	12.08	11.49	11.79	11.21	11.64	10.13	11.05	9.18	11.09	11.41	8.56	7.88	9.22	9.16	8.96	9.45	9.34	69.37	31.58	34.48	90.52	25.69	36.44	36.67	4.87	6.7	7.31	6.09	5.64	6.09	6.09	7.12	8.01	6.4	7.88	8.01
ObPHT4;5	10.81	10.42	10.03	11	10.81	11.58	10.81	10.03	8.49	8.3	9.84	9.26	10.82	9.07	5.97	5.9	6.38	5.16	4.58	7.14	30.11	26.25	27.02	30.11	82.37	23.59	24.37	4.63	3.66	5.59	6.56	7.33	6.94	6.37	6.75	7.41	5.98	4.58	7.41
ObPHT4;6	13.76	13.04	13.52	13.52	13.04	14.25	12.07	13.04	13.04	13.52	13.28	12.56	12.8	9.9	8.15	8.48	8.61	8.69	9.16	10.43	35.74	28.74	28.74	36.71	20.28	97.1	86.95	7	8.21	8.93	7.24	7.97	7	7.48	9.17	8.93	8.93	8.15	9.17
ObPHO1;1	6.64	6.81	6.08	7.99	7.84	7.11	7.98	7.76	5.15	5.97	8.1	7.02	7.08	7.34	6.25	5.9	5.83	6.79	6.59	7.14	5.86	5.42	5.97	4.39	4.24	7.47	6.83	85.24	42.74	62.92	12.06	11.19	12.03	10.62	4.31	4	6.41
ObPHO1;2	8.15	7.76	7.98	7.99	7.84	7.11	8.55	8.13	7.73	8.15	8.64	6.83	8.85	8.74	7.6	5.53	6.66	7.6	7.16	6.04	6.23	6.54	6.16	6.42	5.3	7.94	7.97	41.67	94.91	43.17	13.36	13.48	12.89	12.46	5.81	5.81	6.71
ObPHO1;3	7.77	8.33	7.6	8.36	8.02	7.86	8.74	8.68	6.52	7.42	9.54	7.76	8.07	7.34	5.16	5.9	5.27	4.89	5.44	6.04	7.37	8.41	6.35	6.09	5.52	8.87	8.65	62.82	44.04	91.18	12.21	12.05	12.89	11.04	5.25	4	7.01
ObSPX-MFS1	8.34	8.71	8.93	8.73	8.75	8.8	8.93	9.05	8.59	9.05	7.2	9.24	10.43	7.34	9.23	10.7	10.55	8.42	8.88	7.69	6.23	7.1	6.55	6.93	7.21	7.47	7.97	9.38	10.3	9.42	90.8	78.19	71.48	59.63	5.25	4.6	6.71
ObSPX-MFS2	7.96	8.33	8.17	8.73	8.75	8.05	7.98	9.05	8.24	8.69	7.2	8.5	10.23	6.99	9.78	9.59	10.83	8.96	9.16	7.14	5.67	6.72	6.35	6.26	7.85	7.47	8.65	11.59	13.15	12.44	82.47	96.26	73.06	62.18	6.56	5.01	7.61
ObSPX-MFS3	8.72	8.9	9.31	9.47	9.12	8.42	8.36	9.79	8.76	8.69	7.56	8.87	10.43	6.81	8.69	10.7	9.72	7.88	8.3	7.69	6.61	7.1	6.55	7.27	8.06	7.24	7.97	11.4	11.4	11.66	75.28	73.31	96.84	66.28	5.44	4.8	6.56
ObSPX-MFS4	9.1	9.46	9.69	9.66	9.3	9.92	10.26	9.42	8.41	8.87	8.82	10.35	8.66	6.99	8.69	7.74	9.44	8.42	9.16	8.79	6.04	6.54	6.16	5.41	7	7.24	7.51	10.5	10.97	10.03	56.89	56.73	60.97	81.81	7.12	5.81	7.05
ObVPE1	11.49	12.64	12.64	12.26	12.83	13.4	13.4	13.02	12.83	12.83	9.77	12.83	12.4	7.66	8.69	8.11	9.72	8.96	9.74	6.59	7.08	7.27	6.74	6.13	6.15	9.57	9.56	4.02	5.55	3.83	5.55	6.13	5.55	5.93	92.14	68.73	6.51
ObVPE2	14.02	15.63	15.63	14.82	15.43	15.43	14.82	15.83	13.02	13.22	11.62	15.03	12.62	8.41	8.96	8.85	8.05	8.69	9.16	5.49	8.61	8.61	8.01	8.21	7	9.34	9.33	4.2	5.81	3.6	5.41	5.41	5.41	5.81	67.53	93.58	7.61
ObSPDT	5.5	6.62	5.89	6.13	6.38	6.55	6.84	5.73	6.87	7.06	7.38	6.09	7.08	7.34	14.94	12.91	14.72	13.85	14.61	13.18	8.12	7.47	8.86	6.42	5.52	8.41	8.2	6.37	6.66	6.81	7.82	7.97	6.95	7.1	5.81	6.81	92.53
Minimum within PHT family	7.23	7.5	7.5	8.31	8.41	6.7	7.5	7.77	8.49	8.3	7.97	8.31	7.23	6.16	5.97	5.53	5.55	5.16	4.58	7.14	8.49	8.31	6.7	7.23	3.82	8.04	8.04
Maxmum within other PT families	14.02	15.63	15.63	14.82	15.43	15.43	14.82	15.83	13.02	13.22	11.62	15.03	12.62	8.74	14.94	12.91	14.72	13.85	14.61	13.18	8.61	8.61	8.86	8.21	8.06	9.57	9.56
Similarity (%)	OsPHT1;1	OsPHT1;2	OsPHT1;3	OsPHT1;4	OsPHT1;5	OsPHT1;6	OsPHT1;7	OsPHT1;8	OsPHT1;9	OsPHT1;10	OsPHT1;11	osPHT1;12	OsPHT1;13	OsPHT2;1	OsPHT3;1	OsPHT3;2	OsPHT3;3	OsPHT3;4	OsPHT3;5	OsPHT3;6	OsPHT4;1	OsPHT4;2	OsPHT4;3	OsPHT4;4	OsPHT4;5	OsPHT4;6-1	OsPHT4;6-2	OsPHO1-1	OsPHO1-2	OsPHO1-3	OsSPX-MFS1	OsSPX-MFS2	OsSPX-MFS3	OsSPX-MFS4	OsVPE1	OsVPE2	OsSPDT	Minimum within PHT family	Maxmum within other PT families
ObPHT1;2	86.9	90.9	85.93	74.16	71.89	73.22	73.95	76.89	54.98	56.88	59.81	74.67	67.12	19.23	18.75	17.34	16.94	18.2	17.47	19.23	20.03	19.62	20.61	19.12	16.56	23.83	23.23	9.75	9.75	10.27	11.35	11.04	11.17	10.9	20.82	22.24	11.49	16.56	22.24
ObPHT1;3	91.37	87.84	94.9	80.58	79.8	78.82	79.6	84.11	60.19	60.19	66.27	80.39	68.7	20.58	17.93	15.86	16.11	17.66	16.33	18.13	20.39	19.8	20.78	21.96	16.56	24.06	23.23	14.9	15.88	14.9	15.29	14.9	15.68	15.09	22.94	23.64	12.94	15.86	23.64
ObPHT1;4	79.31	76.89	80.22	94.39	89.9	78.08	78.13	82.05	59.43	59.43	64.67	78.31	72.83	18.69	18.47	16.6	16.94	17.93	16.61	18.68	17.01	19.25	19.84	18.69	15.28	22.66	22.77	15.14	14.95	15.7	14.57	14.76	15.14	14.39	21.38	22.64	14.39	15.28	22.64
ObPHT1;5	78.17	75.94	79.46	91.07	95.38	78.65	78.51	81.14	58.67	58.48	64.57	78	70.86	18.45	19.02	16.97	17.77	18.47	16.9	19.23	17.39	19.06	19.46	18.81	15.49	23.36	23.23	15.86	15.31	15.68	14.94	14.94	14.94	14.76	21.38	22.84	14.2	15.49	22.84
ObPHT1;7	76.62	76.81	76.43	79.31	79.5	83.71	95.21	81.41	60.15	60.34	65.51	79.5	68.11	19.54	16.3	15.12	15.83	16.84	14.32	15.38	18.58	19.15	19.65	20.3	15.92	21.72	21.18	15.32	14.75	16.09	14.17	13.6	14.55	14.55	22.6	22.44	13.02	14.32	22.6
ObPHT1;9	60.72	60.03	60.07	57.99	58.02	57.86	60.07	58.41	89.84	89.67	52.61	58.04	59.25	18.21	20.1	17.71	17.77	20.1	18.33	20.32	19.28	21.12	20.03	19.43	17.4	23.83	21.64	13.66	15.41	14.71	15.06	14.36	14.88	14.36	21.95	23.04	14.53	17.4	23.04
ObPHT1;10	60.72	60.22	60.64	59.1	58.39	58.8	61.21	58.96	86.41	90.39	54.77	58.22	60.23	17.48	20.65	19.18	18.61	19.56	19.48	20.32	19.65	20.74	20.23	19.16	16.98	24.53	22.09	14.28	15.5	14.8	15.85	14.8	15.33	14.28	22.13	22.64	14.8	16.98	22.64
ObPHT1;12	79.88	79.35	80.79	80.07	79.14	78.83	80.22	86.4	59.77	59.96	64.05	94.78	69.29	19.92	18.47	17.34	16.38	18.2	16.04	18.13	18.52	19.43	19.26	19.73	15.49	23.59	22.77	14.15	13.59	14.71	13.96	13.4	14.52	14.52	22.51	24.04	13.59	15.49	24.04
ObPHT1;13	65.46	64.2	66.15	66.54	65.14	64.98	63.3	65.8	52.15	53.62	55.85	63.77	82.28	19.6	15.21	14.39	14.16	15.76	14.32	18.13	20.6	20.18	20.61	21.58	16.13	25	24.6	15.28	15.1	15.28	17.62	17.08	16.36	16.18	22.13	23.24	12.76	14.16	23.24
ObPHT2;1	19.92	19.5	20.34	18.77	18.43	19.1	20.34	19.77	18.27	18.84	17.65	20.14	20.47	98.06	12.77	12.17	12.22	13.31	12.6	15.38	17.2	15.51	16.37	16.69	15.92	18.69	18.9	12.12	14.23	13.88	16.34	15.11	15.64	13.53	15.19	15.43	13.18	12.17	16.34
ObPHT3;1	17.8	17.8	18.35	18.08	17.8	16.16	16.71	17.53	19.17	19.17	16.98	18.9	15.61	13.15	99.17	78.22	84.16	92.32	76.5	58.79	14.52	15.61	12.32	14.24	11.5	14.24	14.24	12.87	13.42	11.5	15.61	15.61	15.34	16.43	18.35	18.08	26.02	11.5	26.02
ObPHT3;2	14.2	14.47	14.74	14.2	14.47	13.13	13.4	14.2	15.28	14.74	15.28	14.74	12.86	12.06	70.92	94.09	72.5	71.46	70.48	58.24	14.74	13.67	12.06	14.2	11.79	15.54	14.74	13.4	13.67	11.26	15.28	15.54	16.08	17.15	16.08	15.54	23.59	11.79	23.59
ObPHT3;3	18	18.28	18.28	18.83	18.55	17.17	17.17	17.17	18.55	18.83	16.89	18.55	15.78	13.57	83.65	78.96	91.38	81.99	75.35	56.04	14.68	15.23	12.18	14.68	12.74	15.51	15.51	13.85	13.85	12.46	15.78	16.62	15.78	15.78	18	17.17	27.42	12.18	27.42
ObPHT3;5	16.23	15.95	16.8	16.23	15.95	14.52	14.52	15.66	17.66	17.94	15.66	16.52	14.81	13.1	78.34	76.75	77.77	77.49	95.7	56.59	14.81	16.23	13.67	14.81	10.25	16.8	15.09	13.1	13.39	11.96	15.38	16.23	16.52	16.8	18.51	17.37	25.92	10.25	25.92
ObPHT3;6	15.05	14.79	15.81	15.05	15.56	14.79	15.3	15.81	16.83	17.6	14.03	14.79	15.05	12.5	53.53	56.82	53.88	53.8	54.72	95.6	15.3	15.81	13.52	15.56	8.92	14.54	14.79	13.77	14.28	12.5	15.56	15.56	16.07	15.3	18.36	14.79	20.91	8.92	20.91
ObPHT4;1	20.11	19.69	20.34	18.02	17.64	20.22	19.2	19.4	18.75	20.03	17.46	18.66	20.86	15.8	14.67	16.23	15.83	15.76	15.47	15.38	93.95	41.3	44.12	73.71	35.45	50.46	48.74	13.78	13.05	15.99	13.05	12.86	13.78	12.5	14.25	16.23	15.07	14.67	16.23
ObPHT4;2	18.59	19.12	18.82	19.14	19	20.78	19.39	19.4	20.47	20.47	18.08	18.66	22.24	14.94	15.21	14.02	15.55	16.03	16.61	14.83	41.39	95.32	56.45	40.77	30.36	39.71	38.95	13.28	15.31	14.57	14.02	13.83	14.57	13.09	13.88	16.23	14.57	14.02	16.23
ObPHT4;3	19.61	19.8	19.61	19.42	19.23	19.61	19.61	20.19	19.23	19.8	18.26	18.46	20.66	15.96	12.77	14.02	12.5	12.77	14.32	13.18	44.23	55.96	94.41	45.19	30.57	44.15	42.36	15.57	14.03	15	14.42	14.61	14.03	12.88	14.8	15.83	15.19	12.5	15.83
ObPHT4;4	20.49	20.07	20.91	18.95	18.79	20.78	19.96	19.96	18.72	20.65	17.29	19.03	21.85	15.9	13.85	16.6	15.27	15.48	15.47	17.03	75.04	41.86	46.24	93.9	32.27	49.76	49.43	12.95	13.1	14.63	11.73	11.43	12.19	11.58	14.44	16.63	12.5	13.85	16.63
ObPHT4;5	17.18	17.37	16.6	17.37	17.56	18.72	17.18	17.18	16.4	16.79	16.6	16.6	17.91	14.47	12.22	13.65	12.77	12.22	10.88	9.89	39.38	34.16	34.94	38.8	83.65	36.21	36.44	11.58	10.42	11.77	15.44	15.83	15.05	13.7	13.89	15.03	13.7	9.89	15.83
ObPHT4;6	23.67	24.15	23.67	22.46	22.7	24.15	22.22	23.67	23.67	25.12	24.15	23.18	24.87	18.35	14.4	16.6	14.44	15.48	16.33	16.48	48.79	39.85	45.16	50.48	30.67	98.06	93.23	18.11	16.66	20.28	16.9	17.87	15.94	17.39	19.32	19.08	17.39	14.4	20.28
ObPHO1;1	15.37	14.2	14.63	14.86	15.51	14.04	15.01	14.78	12.02	13.58	16.21	14.23	15.55	13.63	13.31	11.8	14.44	14.13	13.46	10.43	14.55	13.64	15.22	14.21	11.25	17.99	17.76	88.02	52.08	72	21.55	21.37	21.91	19.4	11.63	12.22	13.13
ObPHO1;2	16.31	15.34	16.15	15.42	15.32	14.6	14.44	14.6	14.6	16.12	16.57	13.67	17.32	14.68	13.31	12.17	13.05	13.85	13.18	9.89	13.98	14.95	14.25	13.7	11.25	16.58	17.53	51.06	95.78	53.97	22.41	23.09	23.06	21.1	13.69	14.62	12.08
ObPHO1;3	16.12	15.71	15.77	16.35	16.24	15.73	15.96	16.26	13.91	15.39	17.29	15.71	17.71	13.98	11.68	11.43	13.05	11.95	12.03	9.34	15.68	15.14	15.02	14.38	11.67	20.32	19.58	71.83	54.96	93.11	22.7	22.95	23.49	20.82	13.13	12.02	14.02
ObSPX-MFS1	14.8	14.39	15.39	15.42	15.69	16.1	14.82	15.52	16.32	17.02	13.87	14.78	18.89	16.25	15.21	17.34	16.66	15.21	15.47	15.38	13.98	14.2	14.06	13.7	14.86	17.28	18.22	18.27	18.15	18.35	93.24	83.78	79.08	69.12	13.5	12.02	12.68
ObSPX-MFS2	14.42	14.01	14.82	15.24	15.32	15.54	14.06	15.34	15.29	15.57	12.97	13.86	18.3	15.03	15.76	16.97	17.22	15.76	16.04	14.83	12.85	14.39	13.87	12.85	15.07	17.52	18.9	21.21	22.63	22.63	88.07	96.98	81.08	71.38	14.63	12.22	13.73
ObSPX-MFS3	13.66	13.44	14.82	15.05	14.96	15.35	14.25	15.34	16.15	16.66	13.33	14.41	17.32	14.86	15.21	18.08	16.66	15.21	15.75	14.28	14.55	14.95	13.68	14.38	15.71	16.35	17.31	19.51	20.15	20.53	82.9	81.49	97.85	74.64	13.5	11.82	12.68
ObSPX-MFS4	14.04	13.63	14.63	14.68	13.86	15.16	14.63	13.86	15.12	15.39	13.51	14.6	16.14	13.63	14.94	14.76	14.72	14.94	16.61	15.93	11.34	12.52	11.94	10.65	13.37	16.58	16.4	16.77	17.86	18.02	65.83	66.14	69.27	84.95	14.44	11.62	13
ObVPE1	21.26	22.03	22.41	21.07	21.83	22.79	22.98	23.18	21.45	21.64	20.11	22.41	23.62	15.9	17.66	16.23	18.33	18.2	18.05	14.83	14.55	13.98	14.06	14.36	12.95	18.92	18.45	12.06	13.4	11.87	14.36	14.17	13.79	13.79	93.86	74.94	12.64
ObVPE2	23.04	24.24	24.04	22.84	23.04	23.84	23.04	24.84	22.04	22.24	20.44	23.84	23.44	15.43	17.93	18.08	16.94	17.93	18.05	13.73	16.43	16.03	15.23	16.43	14.01	18.69	18.45	12.02	14.42	11.62	12.42	12.22	11.82	11.82	74.14	96.39	14.62
ObSPDT	13.28	14.01	13.3	13.94	14.23	14.6	14.82	13.12	14.43	15.39	14.59	13.49	15.55	14.33	26.35	24.72	26.11	25	25.5	20.32	15.12	14.95	16.18	14.04	12.52	17.99	16.17	13.47	12.46	13.47	13.76	14.2	13.04	12.6	12.38	15.03	94.92
Minimum within PHT family	14.2	14.47	14.74	14.2	14.47	13.13	13.4	14.2	15.28	14.74	14.03	14.74	12.86	12.06	12.22	12.17	12.22	12.22	10.88	9.89	14.52	13.67	12.06	14.2	8.92	14.24	14.24
Maxmum within other PT families	23.04	24.24	24.04	22.84	23.04	23.84	23.04	24.84	22.04	22.24	20.44	23.84	23.62	16.25	26.35	24.72	26.11	25	25.5	20.32	16.43	16.03	16.18	16.43	15.71	20.32	19.58

## Sheet: Table S6
Table S6. Comparisons of the substitution rates of homologous phosphate transporter (PT) genes between the O. brachyantha and O. sativa genomes.
ObPTs	ObPT_Locus	OsPTs	OsPT_Locus	Ka	Ks	Ka/Ks	EffectiveLen	AverageS-sites	AverageN-sites	cN	cS	pN	pS
ObPHT1;2	Ob03G000312	OsPHT1;2	Os03g0150800	0.0625486	0.24933	0.250867	1557	385	1172	70.3333	81.6667	0.0600114	0.212121
ObPHT1;3	Ob10G000666	OsPHT1;3	Os10g0444600	0.0400125	0.181384	0.220595	1530	387.917	1142.08	44.5	62.5	0.0389639	0.161117
ObPHT1;4	Ob04G000209	OsPHT1;4	Os04g0186400	0.032172	0.14039	0.229161	1605	398.333	1206.67	38	51	0.0314917	0.128033
ObPHT1;5	Ob04G000208	OsPHT1;5	Os04g0185600	0.0298317	0.172221	0.173218	1620	406.167	1213.83	35.5	62.5	0.0292462	0.153878
ObPHT1;7	Ob03G000231	OsPHT1;7	Os03g0136400	0.0315288	0.166425	0.189447	1557	396.417	1160.58	35.8333	59.1667	0.0308753	0.149254
ObPHT1;9	Ob06G000923	OsPHT1;9	Os06g0324800	0.0473173	0.163744	0.288972	1701	454.333	1246.67	57.1667	66.8333	0.0458556	0.147102
ObPHT1;10	Ob06G000924	OsPHT1;10	Os06g0325200	0.0541317	0.145297	0.372558	1653	446.667	1206.33	63	59	0.0522244	0.13209
ObPHT1;12	Ob03G000311	OsPHT1;12	Os03g0150500	0.0388005	0.18884	0.205468	1611	403.333	1207.67	45.6667	67.3333	0.037814	0.166942
ObPHT1;13	Ob04G000211	OsPHT1;13	Os04g0186800	0.133051	0.704013	0.188989	1497	371.917	1125.08	137.167	169.833	0.121917	0.456644
ObPHT2;1	Ob02G001466	OsPHT2;1	Os02g0593500	0.0179931	0.198615	0.0905929	1707	450.833	1256.17	22.3333	78.6667	0.017779	0.174492
ObPHT3;1	Ob02G002229	OsPHT3;1	Os02g0767500	0.0117335	0.226289	0.0518516	1095	279	816	9.5	54.5	0.0116422	0.195341
ObPHT3;2	Ob03G000931	OsPHT3;2	Os03g0263400	0.0274526	0.0649053	0.422963	303	80.4167	222.583	6	5	0.0269562	0.0621762
ObPHT3;3	Ob04G000851	OsPHT3;3	Os04g0448800	0.0383809	0.206094	0.18623	1047	271.917	775.083	29	49	0.0374153	0.180202
ObPHT3;5	Ob09G000695	OsPHT3;5	Os09g0454600	0.0288686	0.263354	0.109619	1047	270.167	776.833	22	60	0.0283201	0.222085
ObPHT3;6	Ob09G001116	OsPHT3;6	Os09g0554000	0.0273096	0.15481	0.176407	546	135.833	410.167	11	19	0.0268184	0.139877
ObPHT4;1	Ob01G000885	OsPHT4;1	Os01g0279700	0.02917	0.269564	0.108212	1575	404.083	1170.92	33.5	91.5	0.0286101	0.226438
ObPHT4;2	Ob05G001213	OsPHT4;2	Os05g0451100	0.0233448	0.211875	0.110182	1581	406.333	1174.67	27	75	0.0229852	0.184578
ObPHT4;3	Ob01G002592	OsPHT4;3	Os01g0852200	0.0299236	0.169484	0.176557	1554	412	1142	33.5	62.5	0.0293345	0.151699
ObPHT4;4	Ob09G001198	OsPHT4;4	Os09g0570400	0.0419582	0.230144	0.182313	1767	431.417	1335.58	54.5	85.5	0.0408061	0.198184
ObPHT4;5	Ob09G001126	OsPHT4;5	Os09g0556400	0.0561723	0.277815	0.202193	996	247.667	748.333	40.5	57.5	0.0541203	0.232167
ObPHT4;6	Ob11G000407	OsPHT4;6-1	Os11g0186800	0.0141565	0.339442	0.0417051	1242	315	927	13	86	0.0140237	0.273016
ObPHO1;1	Ob01G000059	OsPHO1;1	Os01g0110100	0.061995	0.248144	0.249835	2313	542.75	1770.25	105.333	114.667	0.059502	0.21127
ObPHO1;2	Ob02G002414	OsPHO1;2	Os02g0809800	0.0225959	0.202531	0.111567	2397	577.5	1819.5	40.5	102.5	0.0222589	0.177489
ObPHO1;3	Ob06G000976	OsPHO1;3	Os06g0493600	0.0384664	0.232069	0.165754	2448	581.167	1866.83	70	116	0.0374967	0.199599
ObSPX-MFS1	Ob04G001397	OsSPX-MFS1	Os04g0573000	0.0326604	0.212551	0.153659	2013	500.667	1512.33	48.3333	92.6667	0.0319594	0.185087
ObSPX-MFS2	Ob02G001835	OsSPX-MFS2	Os02g0678200	0.0171563	0.230343	0.0744816	2091	499.167	1591.83	27	99	0.0169616	0.198331
ObSPX-MFS3	Ob06G000145	OsSPX-MFS3	Os06g0129400	0.0159496	0.24893	0.0640726	2094	509.833	1584.17	25	108	0.0157812	0.211834
ObSPX-MFS4	Ob09G000977	OsSPX-MFS4	Os09g0521800	0.101719	0.326821	0.311239	1869	490.083	1378.92	131.167	129.833	0.095123	0.264921
ObVPE1	Ob04G001317	OsVPE1	Os04g0555300	0.0300704	0.255062	0.117894	1542	388.5	1153.5	34	84	0.0294755	0.216216
ObVPE2	Ob08G000289	OsVPE2	Os08g0156600	0.0298795	0.247175	0.120884	1497	370.417	1126.58	33	78	0.0292921	0.210574
ObSPDT	Ob06G000218	OsSPDT	Os06g0143700	0.0355771	0.189802	0.187443	1998	515.833	1482.17	51.5	86.5	0.0347464	0.16769
